# Supplementary material for: Test-Retest Reliability of Resting Brain Small-World Network Properties across Different Data Processing and Modeling Strategies
Source: Brain Sci. 2023 May 19;13(5):825. doi: 10.3390/brainsci13050825 (PMC10216465; doi:10.3390/brainsci13050825)
Supplement: Supplementary file 1 [file brainsci-13-00825-s001.zip]

Archive with 1 entries (1 files):
- brainsci-2292737-supplementary.pdf
